# Supplementary material for: Sequence dependent variations in RNA duplex are related to non-canonical hydrogen bond interactions in dinucleotide steps
Source: BMC Res Notes. 2014 Feb 7;7:83. doi: 10.1186/1756-0500-7-83 (PMC3930292; doi:10.1186/1756-0500-7-83)
Supplement: Additional file 2 — Details of the structures from which representative RR, RY and YR steps are taken in Figures 5,6, and7. The PDB IDs, residue ids, bases and atoms involved in intra-strand and cross-strand hydrogen bonding, as well as DA, HA distances and DHA angle are listed for each step. Distances marked in the figures are shown in bold. [file 1756-0500-7-83-S2.xls]

## Sheet: Sheet1
Step	PDB ID	Type	Bond type	Atoms involved										DH	HA	DA	DHA
AA/UU	WW_C_WW_C_TER_1YZD_helix_0002_00.UUAA	Cros4	C-H..O	24	A	A	C2	H	H2	7	U	B	O2	1.1	2.79	3.13	97.72
AGCU	WW_C_WW_C_NTR_3D2V_helix_0019_01.AGCU	Cros3	N-H..N	62	C	A	N4	H	H42	52	A	A	N6	1	2.78	3.39	119.89
GAUC	WW_C_WW_C_NTR_1HR2_helix_0009_03.UCGA	Cros4	C-H..O	59	A	A	C2	H	H2	41	C	A	O2	1.1	2.76	3.16	101.07
GGCC	WW_C_WW_C_NTR_1U9S_helix_0019_03.GGCC	Str2b	N-H..N	76	C	A	N4	H	H41	75	C	A	N4	1	2.4	3	117.83
ACGU	WW_C_WW_C_NTR_1T0D_helix_0005_04.GUAC	Cros3	N-H..O	58	A	D	N6	H	H61	37	G	C	O6	1	2.9	3.41	112.92
ACGU	WW_C_WW_C_NTR_1T0D_helix_0005_04.GUAC	Str2b	N-H..N	59	C	D	N4	H	H42	58	A	D	N6	1	3	3.21	92.76
AUAU	WW_C_WW_C_NTR_1RNA_helix_0001_06.AUAU	Cros3	N-H..N	21	A	B	N6	H	H61	7	A	A	N6	1	2.58	3.06	109.33
GCGC	WW_C_WW_C_NTR_1ZX7_helix_0019_03.GCGC	Str1a	N-H..O	99	G	G	N2	H	H22	100	C	G	O2	1	2.92	3.25	100.58
CAUG	WW_C_WW_C_NTR_1NUJ_helix_0004_01.CAUG	Cros4	N-H..N	17	G	B	N2	H	H22	12	A	A	N9	1	3.23	3.59	103.26
CAUG	WW_C_WW_C_NTR_1NUJ_helix_0004_01.CAUG	Str1b	N-H..N	12	A	A	N6	H	H62	11	C	A	N4	1	2.91	3.3	104.28
CGCG	WW_C_WW_C_NTR_2OEU_helix_0014_01.CGCG	Str1a	N-H..O	39	C	A	N4	H	H42	40	G	A	O6	1	3.01	3.18	90.11
CGCG	WW_C_WW_C_NTR_2OEU_helix_0014_01.CGCG	Str2a	N-H..O	45	C	B	N4	H	H42	46	G	B	O6	1	3.06	3.32	95.87
CGCG	WW_C_WW_C_NTR_2OEU_helix_0014_01.CGCG	Cros2	N-H..N	40	G	A	N2	H	H22	46	G	B	N9	1	3.42	3.67	96.3
CGCG	WW_C_WW_C_NTR_2OEU_helix_0014_01.CGCG	Cros4	N-H..N	46	G	B	N2	H	H22	40	G	A	N9	1	3.46	3.65	92.44
UAUA	WW_C_WW_C_NTR_1Z7F_helix_0001_07.UAUA	Str1b	N-H..O	25	A	B	N6	H	H62	24	U	B	O4	1	2.92	3.28	102.48
UAUA	WW_C_WW_C_NTR_1Z7F_helix_0001_07.UAUA	Str2b	N-H..O	41	A	C	N6	H	H62	40	U	C	O4	1	2.72	3.24	112.53
UAUA	WW_C_WW_C_NTR_1Z7F_helix_0001_07.UAUA	Cros4	N-H..N	41	A	C	N6	H	H61	25	A	B	N6	1	3.2	3.42	94.07

## Sheet: Sheet2
Additional file 3 – Details of the structures from which representative RR, RY and YR steps are taken in Figures 5, 6, and 7. The PDB IDs, residue ids, bases and atoms involved in intra-strand and cross-strand hydrogen bonding, as well as DA, HA distances and DHA anglangle are listed for each step. Distances marked in the figures are shown in bold. ( XLSX file format
Step	PDB ID	Type	Groove	Bond type	Donor		Acceptor		DA (Å)	HA (Å)	DHA (°)
					Residue	Atoms	Atom	Residue
AA/UU	1YZD	Cross	Minor	C-H..O	A:10Ade	C2,H2	O2	B:8Ura	3.13	2.79	97.72
GA/UC	1HR2	Cross	Minor	C-H..O	A:161Ade	C2,H2	O2	A:143Cyt	3.16	2.76	101.07
GG/CC	1U9S	Intra	Major	N-H..N	A:155Ade	N4,H41	N4	A:154Cyt	3	2.4	117.83
AC/GU	1T0D	Intra	Major	N-H..N	D:30Cyt	N4,H42	N6	D:29Ade	3.21	3	92.76
AC/GU	1T0D	Cross	Major	N-H..O	D:29Ade	N6,H61	O6	D:5Gua	3.41	2.9	112.92
AU/AU	1RNA	Cross	Major	N-H..N	B:21Ade	N6,H61	N6	A:7Ade	3.06	2.58	109.33
CA/UG	1NUJ	Cross	Minor	N-H..N	B:42Gua	N2,H22	N9	A:29Ade	3.59	3.23	103.26
CA/UG	1NUJ	Intra	Major	N-H..N	A:29Ade	N6,H62	N4	A:28Cyt	3.3	2.91	104.28
CG/CG	157D	Intra	Major	N-H..O	B:13Cyt	N4, H42	O6	B:14Gua	3.4	3.1	99.69
CG/CG	157D	Intra	Major	N-H..O	A:11Cyt	N4, H42	O6	A:12Gua	3.32	2.96	100.74
CG/CG	157D	Cross	Minor	N-H..N	B:14Gua	N2,H22	N9	A:12Gua	3.5	3.42	90.31
CG/CG	157D	Cross	Minor	N-H..N	A:12Gua	N2,H22	N9	B:14Gua	3.6	3.35	93.5
UA/UA	1Z7F	Intra	Major	N-H..O	B:9Ade	N6,H62	O4	B:8Ura	3.28	2.92	102.48
UA/UA	1Z7F	Intra	Major	N-H..O	C:25Ade	N6,H62	O4	C:24Ura	3.24	2.72	112.53
UA/UA	1Z7F	Cross	Major	N-H..N	C:25Ade	N6,H61	N6	B:9Ade	3.42	3.2	94.07
