# Supplementary material for: Sequence dependent variations in RNA duplex are related to non-canonical hydrogen bond interactions in dinucleotide steps
Source: BMC Res Notes. 2014 Feb 7;7:83. doi: 10.1186/1756-0500-7-83 (PMC3930292; doi:10.1186/1756-0500-7-83)
Supplement: Additional file 3 — Comparison of non Watson-Crick hydrogen bonds observed in all RNA and DNA helices. Mean and SD values of donor-acceptor distances and angles observed for cross-strand and intra-strand hydrogen bond in more than 50% of the 10 dinucleotide steps are listed. Hydrogen bond parameters in various model structures are also given. [file 1756-0500-7-83-S3.xls]

## Sheet: Sheet1
Additional file 2 – Comparison of non Waston-Crick hydrogen bonds observed in all RNA and DNA helices. Mean and SD values of donor-acceptor distances and angles observed for cross-strand and intra-strand hydrogen bonds in more than 50% of each of the 10 dinucleotide steps in RNA and DNA datasets are listed. Hydrogen bond parameters in various model structures are also given. ( XLSX file format).
Step	Source dataset#	Atoms involved	Total Steps	% Occurrence of h-bond	DA (Å)		HA (Å)		DHA (°)
					Mean	SD	Mean	SD	Mean	SD
RR steps
Cross-strand - Minor groove
AA/UU or AA/TT	ModelRNA	A(C2,H2),U(O2)	−	−	3.79	−	3.54	−	94.75	−
	free-RNA	A(C2,H2),U(O2)	40	85	3.41	0.18	3.02	0.21	101.28	7.46
	non-cont	A(C2,H2),U(O2)	30	63.3333	3.42	0.24	3.01	0.28	102.9	10.18
	cont	A(C2,H2),U(O2)	52	46.1538	3.35	0.26	3.01	0.33	98.69	7.18
	ADNA	A(C2,H2),T(O2)	1	100	3.24	0	2.64	0	113.38	0
	fibre-BDNA	A(C2,H2),T(O2)	−	−	4	−	3.3	−	125.3	−
	BDNA	A(C2,H2),T(O2)	45	84.4444	3.24	0.17	2.63	0.19	114.7	7.28
Cross-strand - Major grooveǂ
AA/UU or AA/TT	ModelRNA	A(N6,H61),U(O4)	−	−	3.8	−	3.5	−	94.9	−
	free-RNA	A(N6,H61),U(O4)	40	40	3.59	0.16	2.97	0.15	121.56	10.63
	non-cont	A(N6,H61),U(O4)	30	23.3333	3.53	0.24	2.8	0.25	130.46	8.77
	cont	A(N6,H61),U(O4)	52	9.61538	3.65	0.14	2.97	0.12	126.17	5.87
	ADNA	A(N6,H61),T(O4)	1	100	3.1	0	2.12	0	168.31	0
	fibre-BDNA	A(N6,H61),T(O4)	−	−	3.05	−	2.85	−	91.5	−
	BDNA	A(N6,H61),T(O4)	45	88.8889	3.46	0.22	3.07	0.21	104.74	6.76
Cross-strand - Minor groove
GA/UC or GA/TC	ModelRNA	A(C2,H2),C(O2)	−	−	3.8	−	3.5	−	95.3	−
	free-RNA	A(C2,H2),C(O2)	68	58.8235	3.36	0.27	3.03	0.29	97.75	6.42
	non-cont	A(C2,H2),C(O2)	116	33.6207	3.31	0.23	2.92	0.28	101.34	10.21
	cont	A(C2,H2),C(O2)	167	41.3174	3.38	0.22	3.04	0.23	98.25	7.74
	ADNA	A(C2,H2),C(O2)	−	−	−	−	−	−	−	−
	fibre-BDNA	A(C2,H2),C(O2)	−	−	4.1	−	3.3	−	126	−
	BDNA	A(C2,H2),C(O2)	40	75	3.4	0.14	2.77	0.17	115.83	6.38
Intra-strand - Major groove
GG/CC	ModelRNA	C(N4,H41),C(N4)	−	−	3.07	−	2.9	−	90.28	−
	free-RNA	C(N4,H41),C(N4)	157	65.61	3.35	0.2	3.01	0.21	101.34	7.89
	non-cont	C(N4,H41),C(N4)	317	69.0852	3.34	0.21	3	0.25	101.73	9
	cont	C(N4,H41),C(N4)	488	67.8279	3.39	0.19	3.02	0.21	103.7	8.22
	ADNA	C(N4,H41),C(N4)	88	56.8182	3.4	0.17	3.05	0.2	101.87	7.43
	fibre-BDNA	C(N4,H42),C(N4)	−	−	3.9	−	3.5	−	104.9	−
	BDNA	C(N4,H42),C(N4)	7	71	3.58	0.14	3.3	0.18	98.15	6.08
RY steps
Intra-strand - Major groove
AC/GU or AC/GT	ModelRNA	C(N4,H42),A(N6)	−	−	3.13	−	3	−	85	−
	free-RNA	C(N4,H42),A(N6)	96	43.8	3.29	0.13	3.05	0.17	95.07	5.12
	non-cont	C(N4,H42),A(N6)	76	50.0	3.27	0.18	2.99	0.23	97.49	7.01
	cont	C(N4,H42),A(N6)	143	48.951	3.32	0.2	3.06	0.23	96.08	5.42
	ADNA	C(N4,H42),A(N6)	13	69.23	3.34	0.22	3.13	0.24	93.54	1.9
	fibre-BDNA	C(N4,H42),A(N6)	−	−	4.3	−	3.7	−	118	−
	BDNA	C(N4,H42),A(N6)	10	60	3.6	0.13	3.2	0.17	105.44	6.78
Cross-strand - Major groove
AC/GU or AC/GT	ModelRNA	A(N6,H61),G(O6)	−	−	3.34	−	2.82	−	113.22	−
	free-RNA	A(N6,H61),G(O6)	96	83.33	3.41	0.24	2.87	0.22	114.76	6.09
	non-cont	A(N6,H61),G(O6)	76	61.8421	3.31	0.27	2.81	0.28	111.86	8.41
	cont	A(N6,H61),G(O6)	143	58.7413	3.39	0.24	2.89	0.24	112.64	7.62
	ADNA	A(N6,H61),G(O6)	13	84.62	3.44	0.18	2.99	0.22	108.74	3.44
	fibre-BDNA	A(N6,H61),G(O6)	−	−	2.8	−	2.9	−	73.5	−
	BDNA	A(N6,H61),G(O6)	10	60	3.15	0.15	2.87	0.3	97.93	10.83
Cross-strand - Major groove
AU/AU or AT/AT	ModelRNA	A(N6,H61),A(N6)	−	−	3.34	−	2.81	−	113.41	−
	free-RNA	A(N6,H61),A(N6)	20	95	3.24	0.21	2.69	0.16	114.8	5.53
	non-cont	A(N6,H61),A(N6)	18	77.7778	3.34	0.2	2.75	0.27	118.35	8.59
	cont	A(N6,H61),A(N6)	38	78.9474	3.33	0.21	2.76	0.2	116.85	7.12
	ADNA	A(N6,H61),A(N6)	3	33.3333	3.32	0	2.88	0	107.6	0
	fibre-BDNA	A(N6,H61),A(N6)	−	−	2.8	−	2.9	−	75.2	−
	BDNA	A(N6,H61),A(N6)	24	91.6667	3.18	0.1	2.85	0.11	99.62	4.02
YR steps
Intra-strand - Major groove
CA/UG or CA/TG	ModelRNA	A(N6,H62),C(N4)	−	−	3.42	−	3	−	106.21	−
	free-RNA	A(N6,H62),C(N4)	127	91.3386	3.39	0.18	2.94	0.18	108.68	6.51
	non-cont	A(N6,H62),C(N4)	88	79.5455	3.41	0.23	2.92	0.24	111.29	7.28
	cont	A(N6,H62),C(N4)	148	79.7297	3.43	0.21	2.98	0.23	108.76	8.41
	ADNA	A(N6,H62),C(N4)	13	92.31	3.43	0.23	3.08	0.24	101.47	5.65
	fibre-BDNA	A(N6,H61),C(N4)	−	−	3.5	−	3.4	−	88.5	−
	BDNA	A(N6,H61),C(N4)	16	12.5	3.46	0.18	3.2	0.16	96.19	1.48
Cross-strand - Minor groove
CA/UG or CA/TG	ModelRNA	G(N2,H22),A(N9)	−	−	4	−	3.7	−	107.1	−
	free-RNA	G(N2,H22),A(N9)	127	64.5669	3.6	0.13	3.32	0.14	98.18	4.55
	non-cont	G(N2,H22),A(N9)	88	55.6818	3.6	0.12	3.28	0.15	100.39	5.48
	cont	G(N2,H22),A(N9)	148	45.9459	3.59	0.2	3.29	0.2	99.52	5.03
	ADNA	G(N2,H22),A(N9)	13	30.7692	3.72	0.08	3.38	0.07	102.3	1.5
	fibre-BDNA	G(N2,H22),A(N9)	−	−	4.6	−	4.7	−	78.8	−
	BDNA	G(N2,H22),A(N9)	−	−	−	−	−	−	−	−
Intra-strand - Major groove*
CG/CG	ModelRNA	C(N4,H42),G(O6)	−	−	3.47	−	3.08	−	104.21	−
	free-RNA	C(N4,H42),G(O6)	84	60.7143	3.5	0.2	3.08	0.2	106.82	7.59
	non-cont	C(N4,H42),G(O6)	89	60.6742	3.48	0.21	3.11	0.23	104.09	7.09
	cont	C(N4,H42),G(O6)	157	54.1401	3.51	0.2	3.07	0.21	107.82	7.74
	ADNA	C(N4,H42),G(O6)	43	53.4884	3.56	0.17	3.2	0.18	103.77	7.56
	fibre-BDNA	C(N4,H42),G(O6)	−	−	3.5	−	3.8	−	62.7	−
	BDNA	C(N4,H42),G(O6)	−	−	−	−	−	−	−	−
Intra-strand - Major groove*
CG/CG	ModelRNA	C(N4,H42),G(O6)	−	−	3.47	−	3.08	−	104.21	−
	free-RNA	C(N4,H42),G(O6)	84	69.0476	3.46	0.18	3.08	0.19	104.05	6.69
	non-cont	C(N4,H42),G(O6)	89	55.0562	3.56	0.18	3.13	0.19	107.37	8.26
	cont	C(N4,H42),G(O6)	157	56.6879	3.56	0.17	3.15	0.18	106.36	7.52
	ADNA	C(N4,H42),G(O6)	43	60.4651	3.52	0.17	3.11	0.19	106.2	6.99
	fibre-BDNA	C(N4,H42),G(O6)	−	−	3.5	−	3.6	−	75.9	−
	BDNA	C(N4,H42),G(O6)	−	−	−	−	−	−	−	−
Cross-strand - Minor groove*
CG/CG	ModelRNA	G(N2,H22),G(N9)	−	−	4.1	−	3.7	−	107.1	−
	free-RNA	G(N2,H22),G(N9)	84	52.381	3.6	0.12	3.33	0.12	97.96	4.97
	non-cont	G(N2,H22),G(N9)	89	56.1798	3.55	0.14	3.27	0.16	98.04	4.67
	cont	G(N2,H22),G(N9)	157	52.8662	3.56	0.14	3.27	0.16	98.43	4.95
	ADNA	G(N2,H22),G(N9)	43	39.5349	3.63	0.11	3.35	0.13	98.45	4.88
	fibre-BDNA	G(N2,H22),G(N9)	−	−	4.6	−	4	−	121.6	−
	BDNA	G(N2,H22),G(N9)	−	−	−	−	−	−	−	−
Cross-strand - Minor groove*
CG/CG	ModelRNA	G(N2,H22),G(N9)	−	−	4.1	−	3.7	−	107.1	−
	free-RNA	G(N2,H22),G(N9)	84	50	3.58	0.13	3.33	0.14	96.21	4.62
	non-cont	G(N2,H22),G(N9)	89	56.1798	3.56	0.18	3.24	0.22	100.22	7.02
	cont	G(N2,H22),G(N9)	157	49.6815	3.56	0.14	3.29	0.14	97.65	4.33
	ADNA	G(N2,H22),G(N9)	43	30.2326	3.67	0.09	3.44	0.07	95.28	3.79
	fibre-BDNA	G(N2,H22),G(N9)	−	−	4.6	−	4	−	121.6	−
	BDNA	G(N2,H22),G(N9)	−	−	−	−	−	−	−	−
Intra-strand - Major groove*
UA/UA or TA/TA	ModelRNA	A(N6,H62),U(O4)	−	−	3.44	−	3.01	−	107.04	−
	free-RNA	A(N6,H62),U(O4)	29	100	3.28	0.18	2.88	0.19	104.62	6.19
	non-cont	A(N6,H62),U(O4)	24	91.6667	3.45	0.18	2.98	0.16	109.55	8.31
	cont	A(N6,H62),U(O4)	27	92.5926	3.26	0.2	2.84	0.25	106.52	9.5
	ADNA	A(N6,H62),T(O4)	3	100	3.42	0.12	3	0.07	106.27	4.04
	fibre-BDNA	A(N6,H61),T(O4)	−	−	3.5	−	3.4	−	88.3	−
	BDNA	A(N6,H61),T(O4)	10	40	3.19	0.13	2.91	0.19	96.72	5.65
Intra-strand - Major groove*
UA/UA or TA/TA	ModelRNA	A(N6,H62),U(O4)	−	−	3.44	−	3.01	−	107.05	−
	free-RNA	A(N6,H62),U(O4)	29	96.55	3.28	0.19	2.84	0.22	108.09	7.65
	non-cont	A(N6,H62),U(O4)	24	79.1667	3.45	0.23	3.02	0.31	107.88	12.28
	cont	A(N6,H62),U(O4)	27	85.1852	3.4	0.23	2.98	0.27	107.17	9.51
	ADNA	A(N6,H62),T(O4)	3	100	3.4	0.05	2.98	0.04	106.31	2.55
	fibre-BDNA	A(N6,H61),T(O4)	−	−	3.5	−	3.4	−	88.3	−
	BDNA	A(N6,H61),T(O4)	10	40	3.47	0.24	3.24	0.23	94.8	3.8
Cross-strand - Major groove
UA/UA or TA/TA	ModelRNA	A(N6,H61),A(N6)	−	−	3.53	−	3.36	−	91.36	−
	free-RNA	A(N6,H61),A(N6)	29	75.8621	3.5	0.19	3.23	0.19	97.11	3.5
	non-cont	A(N6,H61),A(N6)	24	62.5	3.47	0.2	3.22	0.24	95.87	5.02
	cont	A(N6,H61),A(N6)	27	77.7778	3.45	0.22	3.19	0.23	96.68	3.72
	ADNA	A(N6,H61),A(N6)	3	66.6667	3.58	0.08	3.36	0.08	94.99	0.3
	fibre-BDNA	A(N6,H61),A(N6)	−	−	4.9	−	4.4	−	112.9	−
	BDNA	A(N6,H61),A(N6)	−	−	−	−	−	−	−	−
* In steps with identical donor-acceptor pairs, the base contributing the donor atom is highlighted in bold.
# Some of the steps in the fibre models that are outside hbond geometric criteria used for xtal structures are higlighted in bold.
ǂ The cross-strand N-H..O interaction (N6-H61..O4) seen in almost all AA/TT steps of BDNA is rarely seen in RNA.
